# Supplementary material for: Genome-wide miRNA response to anacardic acid in breast cancer cells
Source: PLoS One. 2017 Sep 8;12(9):e0184471. doi: 10.1371/journal.pone.0184471 (PMC5590942; doi:10.1371/journal.pone.0184471)
Supplement: S1 Table — Cells were grown in phenol red-free IMEM (ThermoFisher) medium containing 5% dextran coated charcoal (DCC)-stripped FBS (hormone-depleted medium) for 48 h prior to treatment with established IC50 concentrations of AnAc 24:1n5: 13.5 μM for MCF-7 cells [13] for 6 h and was replicated in three separate experiments. Differentially expressed miRNAs (DEmiRs) were identified for pairwise comparisons (MCF-7 AnAc-treated vs. MCF-7 control using the tuxedo suite of programs including cufflinks and cuffdiff (version 2.2.1) Significant DEmiRs with fold-change and p values are listed. These raw data of our RNA-seq are available at Gene Expression Omnibus (GEO) database: accession number GSE78011. (XLSX) [file pone.0184471.s008.xlsx]

## Sheet: Sheet1
S1 Table 1: miRNAs regulated by AnAc in MCF-7 cells
miRNA	logFC	PValue
hsa-miR-4692	4.01726	0.00515719
hsa-miR-8079	3.89674	0.0156498
hsa-miR-1976	3.65496	0.0377674
hsa-miR-6126	3.62262	0.00231691
hsa-miR-6131	3.58042	0.00269185
hsa-miR-3132	3.48909	0.0396206
hsa-miR-4436b-3p	3.42847	0.0235576
hsa-miR-4436b-3p	3.4282	0.0235036
hsa-miR-1229-5p	3.41829	0.0216903
hsa-miR-520a-5p	3.38885	0.0203392
hsa-miR-450a-1-3p	3.33499	0.0148121
hsa-miR-378j	3.31821	0.0163844
hsa-miR-6813-3p	3.3182	0.0163948
hsa-miR-1287-3p	3.31701	0.017755
hsa-miR-4756-5p	3.29738	0.015955
hsa-miR-20b-3p	3.26479	0.00338616
hsa-miR-612	3.24941	0.0205441
hsa-miR-6868-5p	3.16771	0.0417593
hsa-miR-5585-5p	3.00505	0.0125093
hsa-miR-4485-5p	2.95089	0.0368639
hsa-miR-551b-5p	2.89347	0.0450079
hsa-miR-4741	2.87929	0.0441834
hsa-miR-6874-5p	2.87873	0.0310316
hsa-miR-520d-5p	2.82691	0.0428944
hsa-let-7a-2-3p	2.82217	0.0463205
hsa-miR-4701-3p	2.81597	0.0435113
hsa-miR-6726-5p	2.81595	0.0435026
hsa-miR-562	2.81581	0.0434449
hsa-miR-4634	2.81506	0.0431218
hsa-miR-548ag	2.80951	0.0411081
hsa-miR-6857-5p	2.80951	0.0411081
hsa-miR-8089	2.80951	0.0411081
hsa-miR-6515-5p	2.79464	0.0470582
hsa-miR-663a	2.78577	0.0183139
hsa-miR-7151-5p	2.75299	0.0462158
hsa-miR-4675	2.60339	0.0191589
hsa-miR-4659a-3p	2.4886	0.0147525
hsa-miR-3195	2.43117	0.0198599
hsa-miR-6757-5p	2.31924	0.0451949
hsa-miR-6087	2.27705	0.0383678
hsa-miR-4687-3p	2.20685	0.00900844
hsa-miR-4516	2.14284	0.047334
hsa-miR-4661-3p	2.12081	0.0185175
hsa-miR-4695-3p	2.12012	0.0361066
hsa-miR-3960	2.07706	0.0373864
hsa-miR-664b-5p	2.0184	0.0472066
hsa-miR-5008-3p	1.75699	0.045937
hsa-miR-921	1.09558	0.0379604
hsa-miR-509-3p	-1.4537	0.0392438
hsa-miR-509-3p	-1.45371	0.0392877
hsa-miR-509-3p	-1.45374	0.0394994
hsa-miR-597-3p	-1.52805	0.0267407
hsa-miR-378g	-1.57748	0.0155608
hsa-miR-548l	-1.75564	0.0249842
hsa-miR-6873-3p	-1.9919	0.0474657
hsa-miR-6773-3p	-2.46505	0.0286363
hsa-miR-548j-5p	-2.67849	0.00929263
hsa-miR-6838-5p	-2.77698	0.00313402
hsa-miR-6804-5p	-2.94988	0.00844442
hsa-miR-4430	-3.17437	0.0495909
hsa-miR-6814-5p	-3.20142	0.0434574
hsa-miR-3146	-3.20435	0.0478102
hsa-miR-6717-5p	-3.24589	0.0486959
hsa-miR-584-3p	-3.25116	0.045815
hsa-miR-513b-5p	-3.45017	0.0386787
hsa-miR-5002-5p	-3.49802	0.0454469
hsa-miR-1915-3p	-3.73449	0.0219873
hsa-miR-1238-3p	-3.81525	0.0408219
hsa-miR-5187-5p	-3.85083	0.0138051
