# Supplementary material for: Genome-wide miRNA response to anacardic acid in breast cancer cells
Source: PLoS One. 2017 Sep 8;12(9):e0184471. doi: 10.1371/journal.pone.0184471 (PMC5590942; doi:10.1371/journal.pone.0184471)
Supplement: S2 Table — Cells were grown in phenol red-free IMEM (ThermoFisher) medium containing 5% dextran coated charcoal (DCC)-stripped FBS (hormone-depleted medium) for 48 h prior to treatment with established IC50 concentrations of AnAc 24:1n5: 35.0 μM for MDA-MB-231 cells [13] for 6 h and was replicated in three separate experiments. Differentially expressed miRNAs (DEmiRs) were identified for pairwise comparisons (MDA-MB-231 AnAc-treated vs. MDA-MB-231 control using the tuxedo suite of programs including cufflinks and cuffdiff (version 2.2.1) Significant DEmiRs with fold-change and p values are listed. These raw data of our RNA-seq are available at Gene Expression Omnibus (GEO) database: accession number GSE78011. (XLSX) [file pone.0184471.s009.xlsx]

## Sheet: Sheet1
S2 Table. miRNAs regulated by AnAc in MDA-MB-231 cells
miRNA	logFC	PValue
hsa-miR-4473	6.37865	0.000572213
hsa-miR-1257	6.13692	0.00333901
hsa-miR-612	5.4337	0.00917675
hsa-miR-378f	5.36361	0.00712254
hsa-miR-1298-5p	5.19216	0.0223847
hsa-miR-3116	4.8253	0.0300231
hsa-miR-3139	4.74378	0.0276531
hsa-miR-6794-5p	4.59854	0.04579
hsa-miR-6873-3p	4.55191	0.040029
hsa-miR-1304-5p	4.46267	0.0455743
hsa-miR-3936	4.46148	0.0417147
hsa-miR-7113-5p	4.37054	0.049928
hsa-miR-3159	2.44997	0.0421777
hsa-miR-20b-5p	2.32564	0.0471432
hsa-miR-141-3p	-1.63542	0.0406653
hsa-miR-6765-3p	-1.65548	0.0483321
hsa-miR-4284	-1.70706	0.0408967
hsa-miR-1273g-3p	-1.8002	0.0441998
hsa-miR-4451	-1.85879	0.0187593
hsa-miR-23b-5p	-1.88089	0.0442482
hsa-miR-1277-3p	-2.80289	0.0471795
hsa-miR-6126	-4.07622	0.0217798
hsa-miR-1247-5p	-4.57528	0.0495303
hsa-miR-6720-5p	-4.6944	0.0278111
hsa-miR-4743-5p	-4.70673	0.033668
hsa-miR-499a-5p	-4.71187	0.0369213
hsa-miR-5696	-4.72025	0.0438029
hsa-miR-6797-5p	-4.78787	0.0380369
hsa-miR-6850-3p	-4.81154	0.044998
hsa-miR-6796-3p	-4.81578	0.0465839
hsa-miR-3611	-4.91572	0.0450244
hsa-miR-3614-3p	-4.93988	0.0274571
hsa-miR-7109-5p	-4.94439	0.025311
hsa-miR-6513-3p	-5.94356	0.00225034
hsa-miR-664b-5p	-5.99444	0.0102875
hsa-miR-5684	-6.20763	0.00136561
